# Supplementary material for: Analyzing the proximity to cover in a landscape of fear: a new approach applied to fine-scale habitat use by rabbits facing feral cat predation on Kerguelen archipelago
Source: PeerJ. 2016 Mar 7;4:e1769. doi: 10.7717/peerj.1769 (PMC4793317; doi:10.7717/peerj.1769)
Supplement: Supplemental Information 2 [file peerj-04-1769-s002.xlsx]

## Sheet: Feuil1
Patch number	Date	Angle	1 m	3 m	5 m
1	2014-12-29	0	o	o	o
1	2014-12-29	45	o	n	n
1	2014-12-29	90	o	n	n
1	2014-12-29	135	o	o	o
1	2014-12-29	180	o	o	n
1	2014-12-29	225	o	o	n
1	2014-12-29	270	o	o	o
1	2014-12-29	315	o	n	o
2	2014-12-29	0	o	n	n
2	2014-12-29	45	o	o	n
2	2014-12-29	90	o	o	n
2	2014-12-29	135	o	n	n
2	2014-12-29	180	n	n	n
2	2014-12-29	225	n	o	o
2	2014-12-29	270	o	n	n
2	2014-12-29	315	n	n	n
3	2014-12-29	0	o	n	n
3	2014-12-29	45	o	n	n
3	2014-12-29	90	n	n	n
3	2014-12-29	135	n	n	n
3	2014-12-29	180	n	n	o
3	2014-12-29	225	n	n	n
3	2014-12-29	270	n	n	n
3	2014-12-29	315	n	n	n
4	2014-12-29	0	o	o	o
4	2014-12-29	45	o	o	o
4	2014-12-29	90	o	o	o
4	2014-12-29	135	o	o	o
4	2014-12-29	180	o	n	o
4	2014-12-29	225	o	o	o
4	2014-12-29	270	o	o	o
4	2014-12-29	315	o	o	n
5	2014-12-29	0	o	n	n
5	2014-12-29	45	o	n	n
5	2014-12-29	90	o	n	n
5	2014-12-29	135	o	n	n
5	2014-12-29	180	n	n	n
5	2014-12-29	225	o	o	n
5	2014-12-29	270	o	n	n
5	2014-12-29	315	o	n	n
6	2014-12-29	0	o	o	n
6	2014-12-29	45	n	o	n
6	2014-12-29	90	n	o	n
6	2014-12-29	135	n	o	o
6	2014-12-29	180	n	o	o
6	2014-12-29	225	n	o	n
6	2014-12-29	270	o	n	n
6	2014-12-29	315	o	n	o
7	2014-12-29	0	n	n	o
7	2014-12-29	45	o	n	n
7	2014-12-29	90	n	n	n
7	2014-12-29	135	o	n	n
7	2014-12-29	180	o	n	n
7	2014-12-29	225	o	n	n
7	2014-12-29	270	o	n	n
7	2014-12-29	315	o	o	n
8	2014-12-29	0	o	o	o
8	2014-12-29	45	n	n	o
8	2014-12-29	90	o	o	n
8	2014-12-29	135	n	o	n
8	2014-12-29	180	o	o	n
8	2014-12-29	225	o	o	o
8	2014-12-29	270	o	n	n
8	2014-12-29	315	o	o	n
9	2014-12-29	0	o	o	n
9	2014-12-29	45	o	n	n
9	2014-12-29	90	o	n	n
9	2014-12-29	135	o	n	n
9	2014-12-29	180	o	n	n
9	2014-12-29	225	o	o	n
9	2014-12-29	270	o	o	o
9	2014-12-29	315	o	o	o
10	2014-12-29	0	o	o	o
10	2014-12-29	45	o	o	o
10	2014-12-29	90	o	n	n
10	2014-12-29	135	o	n	n
10	2014-12-29	180	n	n	n
10	2014-12-29	225	o	n	n
10	2014-12-29	270	o	n	n
10	2014-12-29	315	n	n	n
11	2014-12-29	0	o	o	o
11	2014-12-29	45	o	o	o
11	2014-12-29	90	o	o	o
11	2014-12-29	135	o	o	o
11	2014-12-29	180	n	o	o
11	2014-12-29	225	o	o	n
11	2014-12-29	270	o	o	n
11	2014-12-29	315	o	n	n
12	2014-12-29	0	n	o	o
12	2014-12-29	45	n	n	n
12	2014-12-29	90	n	n	n
12	2014-12-29	135	o	n	n
12	2014-12-29	180	n	n	n
12	2014-12-29	225	n	n	n
12	2014-12-29	270	n	n	n
12	2014-12-29	315	o	o	n
13	2014-12-29	0	o	o	n
13	2014-12-29	45	n	n	n
13	2014-12-29	90	o	n	n
13	2014-12-29	135	o	n	n
13	2014-12-29	180	o	o	n
13	2014-12-29	225	o	o	o
13	2014-12-29	270	o	n	n
13	2014-12-29	315	o	n	n
14	2014-12-29	0	n	n	n
14	2014-12-29	45	n	n	n
14	2014-12-29	90	n	n	n
14	2014-12-29	135	o	n	n
14	2014-12-29	180	n	n	n
14	2014-12-29	225	o	n	n
14	2014-12-29	270	o	o	n
14	2014-12-29	315	o	n	n
15	2014-12-29	0	o	n	n
15	2014-12-29	45	o	o	n
15	2014-12-29	90	o	n	n
15	2014-12-29	135	o	o	n
15	2014-12-29	180	n	n	n
15	2014-12-29	225	o	n	n
15	2014-12-29	270	o	n	n
15	2014-12-29	315	o	o	o
16	2014-12-29	0	o	n	n
16	2014-12-29	45	o	o	o
16	2014-12-29	90	n	n	n
16	2014-12-29	135	o	n	n
16	2014-12-29	180	n	n	n
16	2014-12-29	225	n	n	n
16	2014-12-29	270	n	o	n
16	2014-12-29	315	n	o	n
17	2014-12-29	0	n	n	n
17	2014-12-29	45	n	n	n
17	2014-12-29	90	n	o	n
17	2014-12-29	135	n	n	n
17	2014-12-29	180	n	n	n
17	2014-12-29	225	n	n	n
17	2014-12-29	270	n	n	n
17	2014-12-29	315	o	n	n
18	2014-12-29	0	n	n	n
18	2014-12-29	45	o	n	n
18	2014-12-29	90	n	n	n
18	2014-12-29	135	o	n	n
18	2014-12-29	180	o	n	n
18	2014-12-29	225	o	o	n
18	2014-12-29	270	o	n	n
18	2014-12-29	315	o	n	n
19	2014-12-29	0	o	n	n
19	2014-12-29	45	o	o	n
19	2014-12-29	90	o	n	n
19	2014-12-29	135	n	n	n
19	2014-12-29	180	o	n	n
19	2014-12-29	225	o	n	n
19	2014-12-29	270	n	n	n
19	2014-12-29	315	n	n	n
20	2014-12-29	0	o	n	o
20	2014-12-29	45	o	o	n
20	2014-12-29	90	n	n	o
20	2014-12-29	135	n	n	n
20	2014-12-29	180	n	n	n
20	2014-12-29	225	o	n	n
20	2014-12-29	270	n	o	n
20	2014-12-29	315	n	o	n
21	2014-12-29	0	n	o	n
21	2014-12-29	45	o	n	n
21	2014-12-29	90	n	n	n
21	2014-12-29	135	n	o	n
21	2014-12-29	180	o	n	n
21	2014-12-29	225	o	n	o
21	2014-12-29	270	n	n	n
21	2014-12-29	315	o	n	n
22	2014-12-29	0	o	n	n
22	2014-12-29	45	n	n	n
22	2014-12-29	90	n	n	n
22	2014-12-29	135	n	n	n
22	2014-12-29	180	o	n	o
22	2014-12-29	225	n	n	n
22	2014-12-29	270	n	n	n
22	2014-12-29	315	o	n	n
23	2014-12-29	0	n	n	n
23	2014-12-29	45	n	n	n
23	2014-12-29	90	o	n	n
23	2014-12-29	135	o	n	n
23	2014-12-29	180	o	o	n
23	2014-12-29	225	o	n	n
23	2014-12-29	270	n	n	n
23	2014-12-29	315	o	n	n
24	2014-12-29	0	o	o	n
24	2014-12-29	45	o	o	o
24	2014-12-29	90	n	n	n
24	2014-12-29	135	o	o	n
24	2014-12-29	180	o	n	o
24	2014-12-29	225	o	o	o
24	2014-12-29	270	o	o	o
24	2014-12-29	315	o	o	o
25	2014-12-29	0	n	n	n
25	2014-12-29	45	o	n	n
25	2014-12-29	90	n	n	n
25	2014-12-29	135	n	n	n
25	2014-12-29	180	n	n	n
25	2014-12-29	225	n	n	n
25	2014-12-29	270	n	n	n
25	2014-12-29	315	n	n	n
26	2014-12-29	0	n	o	n
26	2014-12-29	45	n	o	o
26	2014-12-29	90	o	n	n
26	2014-12-29	135	n	n	n
26	2014-12-29	180	n	n	n
26	2014-12-29	225	n	n	n
26	2014-12-29	270	o	o	n
26	2014-12-29	315	o	n	n
27	2014-12-29	0	n	n	n
27	2014-12-29	45	n	n	n
27	2014-12-29	90	n	n	n
27	2014-12-29	135	n	n	n
27	2014-12-29	180	n	n	n
27	2014-12-29	225	n	n	n
27	2014-12-29	270	n	n	n
27	2014-12-29	315	n	n	n
28	2014-12-29	0	o	o	o
28	2014-12-29	45	o	o	n
28	2014-12-29	90	n	n	o
28	2014-12-29	135	n	o	n
28	2014-12-29	180	o	n	n
28	2014-12-29	225	o	n	n
28	2014-12-29	270	o	n	n
28	2014-12-29	315	o	n	o
29	2014-12-29	0	n	n	n
29	2014-12-29	45	o	n	n
29	2014-12-29	90	o	o	n
29	2014-12-29	135	o	o	o
29	2014-12-29	180	o	n	n
29	2014-12-29	225	n	n	n
29	2014-12-29	270	o	n	n
29	2014-12-29	315	o	o	n
30	2014-12-29	0	o	n	n
30	2014-12-29	45	o	n	n
30	2014-12-29	90	o	n	n
30	2014-12-29	135	n	n	n
30	2014-12-29	180	o	n	n
30	2014-12-29	225	o	n	n
30	2014-12-29	270	o	n	n
30	2014-12-29	315	o	n	n
31	2014-12-29	0	o	n	n
31	2014-12-29	45	o	n	n
31	2014-12-29	90	n	n	n
31	2014-12-29	135	o	n	n
31	2014-12-29	180	o	o	n
31	2014-12-29	225	o	n	n
31	2014-12-29	270	o	n	n
31	2014-12-29	315	o	o	n
32	2014-12-29	0	o	o	n
32	2014-12-29	45	n	o	n
32	2014-12-29	90	o	n	o
32	2014-12-29	135	n	n	o
32	2014-12-29	180	n	n	n
32	2014-12-29	225	o	n	n
32	2014-12-29	270	n	n	n
32	2014-12-29	315	o	o	o
